# Supplementary material for: Intra-population differences of apolipoproteins in the aqueous humor
Source: Lipids Health Dis. 2021 Oct 3;20:128. doi: 10.1186/s12944-021-01555-0 (PMC8487476; doi:10.1186/s12944-021-01555-0)
Supplement: Supplementary file 1 — Additional file 1. [file 12944_2021_1555_MOESM1_ESM.xlsx]

## Sheet: Apolipoprotein expression
Uniprot Accesion ID	Gene Name	Description	AH056	AH030	AH059	AH031	AH032	AH034	AH035	AH061	AH037	AH038	AH063	AH040	AH064	AH041	AH066	AH068	AH043	AH044	AH047	AH049	AH024	AH025	AH026	AH588	AH595	AH597	AH599	AH600	AH587	AH583	AH590	AH596	AH591	AH602	AH601	AH594	AH593	AH617	AH621	AH619	AH611	AH613	AH612	AH618	AH610	AH603	AH609
P02647	APOA1	Apolipoprotein A-I	75.2988	66.6932	32.988	126.932	57.012	133.386	53.7849	138.765	82.8287	78.5259	130.159	117.251	125.857	75.2988	80.6773	160.279	176.414	139.841	87.1315	77.4502	209.761	91.0757	76.0159	32.988	106.494	84.9801	50.9163	91.4343	57.3705	136.614	100.04	53.7849	78.8845	55.2191	96.8127	133.386	107.57	103.267	54.502	44.1036	67.4104	58.8048	41.5936	27.251	109.721	84.9801	38.7251
P02749	APOH	Beta-2-glycoprotein 1	22.5896	46.255	18.6454	37.6494	48.4064	55.9363	23.6653	33.3466	59.1633	35.498	29.0438	53.7849	35.498	40.8765	27.9681	58.0876	98.9641	76.3745	54.8606	48.4064	125.857	69.5618	70.996	33.7052	83.9044	70.996	36.5737	64.5418	45.1793	73.1474	73.1474	50.1992	45.1793	25.0996	74.2231	67.7689	67.7689	57.012	35.8566	49.4821	43.0279	40.1594	36.5737	28.6853	66.6932	39.8008	47.3307
P06727	APOA4	Apolipoprotein A-IV	3.22709	9.68127	7.88845	30.1195	1.0757	37.6494	3.58566	15.0598	24.741	24.741	13.9841	26.8924	7.52988	9.68127	7.52988	21.5139	143.068	89.2829	20.4382	5.37849	119.402	41.5936	68.1275	6.45418	64.5418	32.2709	17.2112	45.1793	22.2311	59.1633	37.6494	30.8367	19.3625	10.0398	46.255	41.9522	38.7251	23.6653	18.6454	18.2869	17.2112	29.4024	20.0797	12.9084	45.1793	32.2709	19.3625
P02649	APOE	Apolipoprotein E	20.4382	33.3466	25.0996	17.2112	29.0438	29.0438	24.3825	19.3625	29.0438	32.2709	26.8924	23.6653	29.0438	29.0438	15.0598	12.9084	35.498	26.8924	37.6494	38.7251	45.1793	53.7849	52.3506	38.008	16.1355	33.3466	20.7968	30.1195	20.7968	18.2869	31.1952	19.3625	21.5139	17.2112	30.1195	26.8924	19.3625	29.0438	20.7968	26.8924	19.3625	19.3625	18.6454	18.6454	25.8167	21.5139	35.498
P02652	APOA2	Apolipoprotein A-II	13.9841	15.0598	2.15139	26.8924	12.9084	24.741	12.9084	26.8924	17.2112	17.2112	13.9841	27.9681	17.2112	18.2869	19.3625	24.741	24.741	20.4382	20.4382	18.2869	49.4821	17.2112	12.1912	5.73705	13.9841	19.3625	12.1912	31.1952	12.9084	35.498	23.6653	8.60558	17.2112	7.17131	21.5139	21.5139	22.5896	20.4382	13.6255	10.757	10.757	11.4741	7.88845	5.73705	25.8167	15.0598	9.68127
P05090	APOD	Apolipoprotein D	16.1355	10.757	4.30279	8.60558	12.9084	11.8327	6.45418	12.9084	9.68127	9.68127	8.60558	15.0598	10.757	17.2112	12.9084	7.52988	13.9841	11.8327	16.1355	12.9084	11.8327	19.3625	15.7769	6.45418	4.30279	13.9841	2.86853	9.68127	7.17131	6.45418	9.68127	7.17131	7.88845	3.58566	8.60558	9.68127	11.8327	19.3625	10.757	8.60558	6.45418	9.32271	10.0398	6.45418	8.60558	12.9084	10.757
P02656	APOC3	Apolipoprotein C-III	0	0	0	2.15139	0	3.22709	0	9.68127	2.15139	1.0757	3.22709	5.37849	0	1.0757	1.0757	3.22709	16.1355	4.30279	1.0757	0	5.37849	2.15139	1.43426	0.717131	6.45418	2.15139	0	1.0757	0.717131	3.22709	2.15139	3.58566	2.86853	1.43426	0	3.22709	5.37849	6.45418	6.45418	0	3.58566	3.58566	7.17131	0	3.22709	9.68127	1.0757
P04114	APOB	Apolipoprotein B-100	0	0	0	0	0	0	0	0	0	0	0	0	0	0	0	0	0	0	0	0	0	0	0	0	0	0	0	0	0	0	0	0.717131	0	0	0	0	1.0757	0	0	0	1.43426	0	0	0	0	0	0
Q13790	APOF	Apolipoprotein F	0	0	0	0	0	0	0	0	0	0	0	0	0	0	0	0	0	0	0	0	0	0	0	0	0	0	0	0	0	1.0757	0	0	0	0	0	1.0757	1.0757	0	0	0	0	0	0.717131	0	2.15139	1.0757	0
O14791	APOL1	Apolipoprotein L1	0	0	0	0	0	0	0	0	0	0	0	0	0	0	0	0	0	1.0757	0	0	1.0757	0	0	0	0	0	0	0	0	0	0	0	0	0	0	0	0	0	0	0	0	0	0	0	0	0	0
Q6Q788	APOA5	Apolipoprotein A-V	0	0	0	0	0	0	0	0	0	0	0	0	0	0	0	0	0	0	0	0	0	0	0	0	0	0	0	0	0	0	0	0	0	0	0	0	0	0	0	0	0	0	0	0	0	0	0
P02654	APOC1	Apolipoprotein C-I	0	0	0	0	0	0	0	0	0	0	0	0	0	0	0	0	0	0	0	0	0	0	0	0	0	0	0	0	0	0	0	0	0	0	0	0	0	0	0	0	0	0	0	0	0	0	0
P02655	APOC2	Apolipoprotein C-II	0	0	0	0	0	0	0	0	0	0	0	0	0	0	0	0	0	0	0	0	0	0	0	0	0	0	0	0	0	0	0	0	0	0	0	0	0	0	0	0	0	0	0	0	0	0	0
P55056	APOC4	Apolipoprotein C-IV	0	0	0	0	0	0	0	0	0	0	0	0	0	0	0	0	0	0	0	0	0	0	0	0	0	0	0	0	0	0	0	0	0	0	0	0	0	0	0	0	0	0	0	0	0	0	0
Q9BQE5	APOL2	Apolipoprotein L2	0	0	0	0	0	0	0	0	0	0	0	0	0	0	0	0	0	0	0	0	0	0	0	0	0	0	0	0	0	0	0	0	0	0	0	0	0	0	0	0	0	0	0	0	0	0	0
O95236	APOL3	Apolipoprotein L3	0	0	0	0	0	0	0	0	0	0	0	0	0	0	0	0	0	0	0	0	0	0	0	0	0	0	0	0	0	0	0	0	0	0	0	0	0	0	0	0	0	0	0	0	0	0	0
Q9BPW4	APOL4	Apolipoprotein L4	0	0	0	0	0	0	0	0	0	0	0	0	0	0	0	0	0	0	0	0	0	0	0	0	0	0	0	0	0	0	0	0	0	0	0	0	0	0	0	0	0	0	0	0	0	0	0
Q9BWW9	APOL5	Apolipoprotein L5	0	0	0	0	0	0	0	0	0	0	0	0	0	0	0	0	0	0	0	0	0	0	0	0	0	0	0	0	0	0	0	0	0	0	0	0	0	0	0	0	0	0	0	0	0	0	0
Q9BWW8	APOL6	Apolipoprotein L6	0	0	0	0	0	0	0	0	0	0	0	0	0	0	0	0	0	0	0	0	0	0	0	0	0	0	0	0	0	0	0	0	0	0	0	0	0	0	0	0	0	0	0	0	0	0	0
O95445	APOM	Apolipoprotein M	0	0	0	0	0	0	0	0	0	0	0	0	0	0	0	0	0	0	0	0	0	0	0	0	0	0	0	0	0	0	0	0	0	0	0	0	0	0	0	0	0	0	0	0	0	0	0
Q9BUR5	APOO	MICOS complex subunit MIC26	0	0	0	0	0	0	0	0	0	0	0	0	0	0	0	0	0	0	0	0	0	0	0	0	0	0	0	0	0	0	0	0	0	0	0	0	0	0	0	0	0	0	0	0	0	0	0
[truncated: 184 more columns]

## Sheet: Demographic Information
Description	Diagnosis	Age	Gender	Race
AH056	cataract	79	M	White
AH030	cataract	72	F	White
AH059	cataract	66	F	Black
AH031	cataract	59	M	White
AH032	cataract	68	F	Black
AH034	cataract	48	F	White
AH035	cataract	63	F	Black
AH061	cataract	67	F	Black
AH037	cataract	73	F	White
AH038	cataract	74	F	White
AH063	cataract	65	M	White
AH040	cataract	57	M	Black
AH064	cataract	70	F	Black
AH041	cataract	58	F	Black
AH066	cataract	52	F	Black
AH068	cataract	78	M	White
AH043	cataract	50	F	Black
AH044	cataract	76	M	White
AH047	cataract	74	M	Black
AH049	cataract	78	F	Black
AH024	cataract	68	M	White
AH025	cataract	82	F	Black
AH026	cataract	55	M	White
AH588	cataract	54	F	Black
AH595	cataract	55	F	Black
AH597	cataract	76	F	Black
AH599	cataract	64	F	Black
AH600	cataract	73	F	Black
AH587	cataract	64	F	Black
AH583	POAG	83	M	White
AH590	cataract	82	M	Black
AH596	cataract	76	M	Black
AH591	cataract	56	F	Black
AH602	cataract	84	F	Black
AH601	cataract	69	F	Black
AH594	cataract	79	M	Black
AH593	cataract	81	F	Black
AH617	cataract	88	F	Black
AH621	cataract	61	F	Black
AH619	cataract	62	M	Black
AH611	cataract	70	F	Black
AH613	cataract	68	F	Black
AH612	cataract	69	F	Black
AH618	cataract	62	M	Black
AH610	cataract	73	M	Black
AH603	cataract	65	M	Black
AH609	cataract	78	F	Black
AH615	cataract	69	M	Black
AH616	cataract	56	F	Black
AH606	cataract	69	F	Black
AH605	cataract	80	M	Black
AH607	cataract	74	M	Black
AH614	cataract	49	M	Black
AH608	cataract	63	F	Black
AH604	cataract	70	F	Black
AH620	cataract	76	F	Black
AH622	cataract	78	F	Black
AH623	cataract	65	M	Black
AH638	cataract	77	F	Black
AH634	cataract	80	M	Black
AH628	cataract	61	M	Black
AH632	cataract	64	F	Black
AH635	cataract	61	M	White
AH637	cataract	74	F	Black
AH629	POAG	68	F	Black
AH626	cataract	43	M	Black
AH636	cataract	64	F	White
AH625	cataract	60	F	Black
AH624	cataract	71	F	Black
AH640	cataract	62	F	Black
AH633	cataract	70	F	Black
AH639	cataract	58	M	Black
AH631	cataract	63	M	Black
AH627	cataract	74	F	Black
AH021	cataract	65	F	White
AH022	cataract	56	F	Black
AH023	cataract	62	F	Black
AH027	cataract	56	M	White
AH010	cataract	49	F	Black
AH011	cataract	62	F	Black
AH012	cataract	62	M	White
AH013	cataract	70	F	White
AH001	cataract	59	M	White
AH003	cataract	48	F	White
AH005	cataract	69	M	White
AH007	cataract	73	F	Black
AH573	POAG	72	M	Black
AH564	POAG	69	F	Black
AH598	POAG	74	F	Black
AH314	POAG	66	M	White
AH313	POAG	50	F	Black
AH320	POAG	87	F	Black
AH317	POAG	61	F	Black
AH323	POAG	81	M	Black
AH321	POAG	73	F	Black
AH328	POAG	69	F	White
AH324	POAG	68	M	Black
AH327	POAG	66	M	Black
AH325	POAG	63	F	Black
AH326	POAG	73	M	White
AH331	POAG	74	M	Black
AH333	POAG	68	M	White
AH332	POAG	46	M	Black
AH329	POAG	68	M	White
AH330	POAG	76	F	Black
AH563	POAG	75	F	Black
AH302	POAG	74	F	Black
AH309	POAG	62	F	White
AH577	POAG	82	M	White
AH020	POAG	58	F	Black
AH015	POAG	46	F	Black
AH008	POAG	75	M	Black
AH028	POAG	59	M	White
AH029	POAG	77	F	White
AH033	POAG	71	F	White
AH036	POAG	68	F	Black
AH039	POAG	63	F	Black
AH042	POAG	75	M	White
AH045	POAG	73	F	White
AH046	POAG	44	F	Black
AH048	POAG	75	M	White
AH050	POAG	78	F	Black
AH051	POAG	48	F	White
AH057	POAG	78	M	White
AH062	POAG	67	F	Black
AH065	POAG	83	F	Black
AH067	POAG	79	M	White
AH058	POAG	70	F	Black
AH052	POAG	52	F	Black
AH053	POAG	35	F	Black
AH072	POAG	68	F	Black
AH074	POAG	65	M	White
AH677	cataract	48	M	Black
AH682	cataract	59	M	White
AH693	cataract	61	F	White
AH724	cataract	67	M	White
AH726	cataract	53	F	Black
AH733	cataract	55	F	White
AH300	POAG	51	M	White
AH310	POAG	64	F	Black
AH336	POAG	48	F	White
AH337	POAG	79	M	White
AH344	POAG	78	M	White
AH352	POAG	64	F	Black
AH355	POAG	76	F	White
AH367	POAG	70	M	Black
AH647	cataract	69	M	White
AH648	cataract	75	F	White
AH651	cataract	67	F	Black
AH663	cataract	67	F	Black
AH674	cataract	70	F	White
AH686	cataract	67	F	Black
AH692	cataract	70	F	White
AH695	cataract	82	M	White
AH698	cataract	65	M	White
AH711	cataract	70	F	White
AH719	cataract	71	F	Black
AH728	cataract	70	F	White
AH731	cataract	71	M	White
AH732	cataract	79	F	Black
AH737	cataract	74	F	White
AH739	cataract	76	F	White
AH742	cataract	70	F	Black
AH744	cataract	74	M	Black
AH745	cataract	73	M	White
AH746	cataract	75	M	White
AH747	cataract	66	F	Black
AH766	cataract	51	F	Black
AH767	cataract	73	M	White
AH771	cataract	71	F	White
AH322	POAG	65	F	Black
AH334	POAG	62	F	Black
AH339	POAG	67	M	White
AH340	POAG	90	F	Black
AH343	POAG	72	M	White
AH346	POAG	91	F	Black
AH347	POAG	70	F	White
AH351	POAG	75	M	White
AH353	POAG	72	F	Black
AH354	POAG	71	F	Black
AH359	POAG	62	F	Black
AH362	POAG	76	F	Black
AH363	POAG	71	F	Black
AH366	POAG	79	M	Black
AH507	POAG	70	M	Black
AH644	cataract	74	F	White
AH649	cataract	71	M	White
AH653	POAG	72	M	White
AH655	cataract	76	F	White
AH657	cataract	68	M	White
AH658	cataract	58	M	Black
AH660	cataract	63	F	Black
AH661	POAG	72	M	White
AH662	cataract	69	M	White
AH664	cataract	61	F	Black
AH665	cataract	62	M	Black
AH668	cataract	73	F	Black
AH670	cataract	76	F	White
AH675	cataract	70	F	Black
AH687	cataract	55	F	Black
AH688	cataract	56	F	Black
AH689	cataract	80	F	White
AH691	cataract	67	F	White
AH694	cataract	78	F	Black
AH696	cataract	58	F	Black
AH701	cataract	66	M	White
AH703	cataract	72	M	Black
AH704	cataract	71	M	White
AH706	cataract	74	F	White
AH707	cataract	70	F	White
AH709	cataract	53	M	Black
AH710	cataract	72	F	Black
AH712	cataract	82	M	White
AH717	cataract	71	F	Black
AH720	cataract	66	F	Black
AH729	cataract	70	M	White
AH738	cataract	66	F	Black
AH740	cataract	49	F	Black
AH749	cataract	79	M	White
AH751	cataract	76	F	White
AH752	cataract	71	M	White
AH755	cataract	67	F	White
AH756	cataract	68	F	Black
AH757	cataract	62	M	Black
AH758	cataract	88	F	White
AH759	cataract	80	M	White
AH761	cataract	71	M	White
AH763	cataract	68	F	White
AH764	cataract	71	F	White
AH765	cataract	78	F	White
AH769	cataract	71	F	Black
